# Supplementary material for: Transcriptome Insights into Candidate Genes of the SWEET Family and Carotenoid Biosynthesis during Fruit Growth and Development in Prunus salicina ‘Huangguan’
Source: Plants (Basel). 2023 Oct 9;12(19):3513. doi: 10.3390/plants12193513 (PMC10574959; doi:10.3390/plants12193513)
Supplement: Supplementary file 1 [file plants-12-03513-s001.zip]

Archive with 1 entries (1 files):
- plants-2605708-supplementary.pdf
